# Supplementary material for: Generalized Linear Models for Flexible Parametric Modeling of the Hazard Function
Source: Med Decis Making. 2019 Sep 26;39(7):867–78. doi: 10.1177/0272989X19873661 (PMC6843612; doi:10.1177/0272989X19873661)
Supplement: BC_Analysis_online_supp – Supplemental material for Generalized Linear Models for Flexible Parametric Modeling of the Hazard Function [file BC_Analysis_online_supp.R]

# Load required packages
library("tidyverse")   # Mainly for plotting
library("discSurv")    # Create life tables
library("flexsurv")    # RPs (also loads survival) and BC case-study
library("lme4")        # RE components
library("mgcv")        # GAM
library("KFAS")        # DSM
library("gridExtra")   # Plotting
library("zoo")         # Aid in time-series analyses
theme_set(theme_light())  # GGplot theme

# Look at the data - comes from the flexsurv package (arranged by event time)
bc <- arrange(bc, rectime)
head(bc, 5)

# Descriptive statistics
table(bc$censrec)
bc %>%
  summarise(Min_surv = min(recyrs, na.rm = TRUE),
            Max_surv = max(recyrs, na.rm = TRUE),
            Mean_surv = mean(recyrs, na.rm = TRUE),
            SD_surv = sd(recyrs, na.rm = TRUE))

#-----Monthly life table estimates of hazard-----
bc$rectime2 <- as.integer(bc$rectime/(365.24/12)) + 1
#+1 above as integer rounds down, we want to round up
ltBC <- lifeTable(bc, timeColumn = "rectime2", censColumn = "censrec")
  head(ltBC$Output, 5)
  ltHaz <- data.frame(hazKM = ltBC$Output$hazard, Time = (seq(1:length(ltBC$Output[,1]))-0.5)/12,
                      AtRisk = ltBC$Output$atRisk, Events = ltBC$Output$events)
# The above hazard is the product-limit (KM) estimate. Also calculate the life-table (acturial) estimate
  ltHaz$hazLT = ltHaz$Events / (ltHaz$AtRisk - ltHaz$Events/2)
# Generate log-time
  ltHaz$lnTime <- log(ltHaz$Time)
# For random effects add an ID for each time period
  ltHaz$MyId <- 1:dim(ltHaz)[1] # Generate id variable 
# For AR(1) model get outcomes lagged by one.
  ltHaz$EventsL <- lag(ltHaz$Events)
    # Set first lagged value = 0 (usually would discard, but retain so IC are comparable. Can be justified as a prior value)
    ltHaz$EventsL[1] <- 0

# Compare above 2 non-parametric hazard estimates
ggplot(data=ltHaz, aes(x=Time)) + geom_point(aes(y=hazLT), shape = 1) + geom_point(aes(y=hazKM), shape = 4)
# Almost identical - difference is assumption about when the events occur within the interval.
# Assumptions: LT: events occur constantly within interval. KM: events occur at start.
# Henceforth stick with LT estimates.

##############################################
# Figures to check linearity (a) Log-hazard vs Time, (b) Log-hazard vs log(time)
#  (c) Inv-probit failure vs log(time) (d) Logistic failure vs log(time)
# Part (a, b) - get estimates of hazard from Weibull and Gompertz
glmTemp <- flexsurvreg(Surv(recyrs, censrec) ~ 1, data = bc, dist = "weibull")
tmp_hz <- summary(glmTemp, t=ltHaz$Time, type="hazard")[[1]]$est
  glmTemp <- flexsurvreg(Surv(recyrs, censrec) ~ 1, data = bc, dist = "gompertz")
  tmp_hz <- data.frame(Weibull=tmp_hz, Gompertz=summary(glmTemp, t=ltHaz$Time, type="hazard")[[1]]$est)
  tmp_hz <- log(tmp_hz/12)
df_fig_hz <- data.frame(Time=ltHaz$Time, LogTime=log(ltHaz$Time), Loghazard=log(ltHaz$hazLT+0.001), Sample=ltHaz$AtRisk, tmp_hz)
fig_a <- ggplot(data=df_fig_hz, aes(x=Time, y=Loghazard)) + geom_point(shape = 1, color="grey40") +
  geom_line(aes(y=Gompertz), color="red") + guides(size="none") +
  labs(y="Log(hazard)") + ggtitle("Gompertz") + coord_cartesian(ylim=c(-7,-2))
fig_b <- ggplot(data=df_fig_hz, aes(x=LogTime, y=Loghazard)) + geom_point(shape = 1, color="grey40") +
  geom_line(aes(y=Weibull), color="purple") + guides(size="none") +
  labs(y="Log(hazard)", x="Log(time)") + ggtitle("Weibull") + coord_cartesian(ylim=c(-7,-2))
# Part (c, d) - get survival estimates
KM_sv <- survfit(formula = Surv(bc$recyrs, bc$censrec) ~ 1)
  KM_sv <- data.frame(Time=KM_sv$time, Survival=KM_sv$surv)
  KM_sv <- filter(KM_sv, Survival < 1)
glmTemp <- flexsurvreg(Surv(recyrs, censrec) ~ 1, data = bc, dist = "lnorm")
tmp_sv <- qnorm(1-summary(glmTemp, t=KM_sv$Time, type="survival")[[1]]$est)
  glmTemp <- flexsurvreg(Surv(recyrs, censrec) ~ 1, data = bc, dist = "llogis")
  tmp_sv <- data.frame(Lognormal=tmp_sv, Loglogistic=qlogis(1-summary(glmTemp, t=KM_sv$Time, type="survival")[[1]]$est))
df_fig_sv <- data.frame(LogTime=log(KM_sv$Time), Inv_prob=qnorm(1-KM_sv$Survival),
                        Logistic=qlogis(1-KM_sv$Survival), tmp_sv)
fig_c <- ggplot(data=df_fig_sv, aes(x=LogTime, y=Logistic)) + geom_point(shape = 1, color="grey40") +
  geom_line(aes(y=Loglogistic), color="seagreen") +
  labs(y="Logit(cumulative failures)", x="Log(time)") + ggtitle("Log-logistic")
fig_d <- ggplot(data=df_fig_sv, aes(x=LogTime, y=Inv_prob)) + geom_point(shape = 1, color="grey40") +
  geom_line(aes(y=Lognormal), color="blue") +
  labs(y="Probit(cumulative failures)", x="Log(time)") + ggtitle("Lognormal")

pdf("U://Fig0_bc.pdf", width=15, height=10)
grid.arrange(fig_a, fig_b, fig_c, fig_d, ncol=2, widths=c(1, 1))
dev.off()

# Next generate model-based estimates
# We have observed data up to 88 months
follow_up <- 88
numMod <- 12 # Models considered
MyTH <- 50 # Time Horizon (years)
MyStep <- 12 # Number of obs. per year
MyN <- MyTH*MyStep # Total time points (observed & extrapolated)
dfHazEst <- array(dim=c(numMod, MyN))
dfHazLow <- array(dim=c(numMod, MyN))
dfHazHi <- array(dim=c(numMod, MyN))
Newtime <- data.frame(lnTime = log(seq(from=1/MyStep, to=MyTH, by=1/MyStep)), AtRisk = 1)
Newtime$MyId <- 1:dim(Newtime)[1]
Newtime$MyId <- ifelse(Newtime$MyId > follow_up, follow_up, Newtime$MyId)  # Random effects: Using last observed ID for extrapolation
Newtime$EventsL <- 0
Newtime$EventsL[1:follow_up] <- lag(ltHaz$Events)
  Newtime$EventsL[1] <- 0
  Newtime$EventsL <- ifelse(Newtime$MyId > follow_up, 0, Newtime$EventsL) # AR: Using last observed event count for extrapolation

# Also have 1x GOF matrix. Rows = Methods, Columns = Method, LL, AIC
dfGOF <- data.frame(matrix(, nrow=numMod, ncol=4))
colnames(dfGOF) <- c("Model","LnL","Params","AIC")
# Below is constant for when have to derive log-likelihood
llCons <- sum(ltHaz$Events*log(ltHaz$AtRisk) - log(factorial(ltHaz$Events)))
# Names of models to consider
modnames <- list("FP","FPre","RCS","GAM1","GAM2","DSM1","DSM2","DSM3","Surv1","Surv2","Surv3","RP")

################################################
#            Fractional polynomials            # 
################################################
# Note that whilst there is the mfp package, this does not give correct answers when using an offset.
# As using log-time, will have 5 FP1 models and 10 FP2 models.
MODi <- 1 # Model index

#-----FP1 -----
myLnL <- array(dim=5)
myAIC <- array(dim=5)
MyPowers <- list(c(-2,-1,1,2,3))
for (i in 1:5){
  glmTemp <- glm(Events ~ I(lnTime^MyPowers[[1]][i]) + offset(log(AtRisk)), family=poisson, data=ltHaz)
  myLnL[i] <- (extractAIC(glmTemp)[2] - 2*extractAIC(glmTemp)[1])*(-0.5)
  myAIC[i] <- extractAIC(glmTemp)[2]
#  glmHazL[,i] <- 12*predict(glmTemp, newdata=New.Data, type="response")
}
FP1res <- data.frame(c("minusTwo","minusOne","One","Two","Three"))
FP1res <- cbind(FP1res,myLnL,myAIC)
colnames(FP1res) <- c("Powers","LnL","AIC")
which.min(FP1res$AIC) # 341.5919, for time^2

#-----FP2 -----
myLnL <- array(dim=10)
myAIC <- array(dim=10)
index <- 1
for (i in 1:5){
  for (j in 1:5){
    if (j > i) {
      glmTemp <- glm(Events ~ I(lnTime^MyPowers[[1]][i]) + I(lnTime^MyPowers[[1]][j]) + offset(log(AtRisk)), family=poisson, data=ltHaz)
      myLnL[index] <- (extractAIC(glmTemp)[2] - 2*extractAIC(glmTemp)[1])*(-0.5)
      myAIC[index] <- extractAIC(glmTemp)[2]
      index <- index + 1
    }
  }
}
FP2res <- data.frame(c("minusTwo+minusOne","minusTwo+One","minusTwo+Two","minusTwo+Three","minusOne+One",
                           "minusOne+Two","minusOne+Three","One+Two","One+Three","Two+Three"))
FP2res <- cbind(FP2res,myLnL,myAIC)
colnames(FP2res) <- c("Powers","LnL","AIC")
which.min(FP2res$AIC) #312.843 for time^2 and time^3.

# Now for the closed-test procedure for function selection
# Note currently identifying best models manually
modFP2 <- glm(Events ~ I(lnTime^2) + I(lnTime^3) + offset(log(AtRisk)), family=poisson, data=ltHaz)
modFP1 <- glm(Events ~ I(lnTime^2) + offset(log(AtRisk)), family=poisson, data=ltHaz)
modLin <- glm(Events ~ lnTime + offset(log(AtRisk)), family=poisson, data=ltHaz)
modNULL <- glm(Events ~ 1 + offset(log(AtRisk)), family=poisson, data=ltHaz)  
# Overall association of the outcome with time (Sig result = include time)
anova(modNULL, modFP2, test="LRT") # p-value 6.798e-15
# Evidence for non-linearity (Sig result = non-linear model)
anova(modLin, modFP2, test="LRT") # p-value 2.265e-11
# Simpler or more complex non-linear model?  (Sig result = FP2, else FP1)
anova(modFP1, modFP2, test="LRT") # p-value 2.937e-08  
# Hence use FP2 model

dfGOF[MODi,1] <- modnames[[MODi]]
dfGOF[MODi,2] <- (extractAIC(modFP2)[2] - 2*extractAIC(modFP2)[1])*(-0.5)
dfGOF[MODi,3] <- extractAIC(modFP2)[1]

# Hazard estimates
dfHazEst[MODi,] <- predict(modFP2, newdata=Newtime, type="response") # Extrapolated
ltHaz[modnames[[MODi]]] <- predict(modFP2, newdata=ltHaz, type="response")         # Within-sample
  
####################################################################
#            Fractional polynomials with random effects            # 
####################################################################
MODi <- MODi + 1
  
#-----FP1 ----
myLnL <- array(dim=5)
myAIC <- array(dim=5)
MyPowers <- list(c(-2,-1,1,2,3))
for (i in 1:5){
  glmTemp <- glmer(Events ~ I(lnTime^MyPowers[[1]][i]) + (1|MyId) + offset(log(AtRisk)), family=poisson, data=ltHaz)
  myLnL[i] <- (extractAIC(glmTemp)[2] - 2*extractAIC(glmTemp)[1])*(-0.5)
  myAIC[i] <- extractAIC(glmTemp)[2]
}
FP1REres <- data.frame(c("minusTwo","minusOne","One","Two","Three"))
FP1REres <- cbind(FP1REres,myLnL,myAIC)
colnames(FP1REres) <- c("Powers","LnL","AIC")
which.min(FP1REres$AIC) # 334.5892, for time^2

#-----FP2 -----
myLnL <- array(dim=10)
myAIC <- array(dim=10)
index <- 1
for (i in 1:5){
  for (j in 1:5){
    if (j > i) {
      glmTemp <- glmer(Events ~ I(lnTime^MyPowers[[1]][i]) + I(lnTime^MyPowers[[1]][j]) + (1|MyId) + offset(log(AtRisk)), family=poisson, data=ltHaz)
      myLnL[index] <- (extractAIC(glmTemp)[2] - 2*extractAIC(glmTemp)[1])*(-0.5)
      myAIC[index] <- extractAIC(glmTemp)[2]
      index <- index + 1
    }
  }
}
FP2REres <- data.frame(c("minusTwo+minusOne","minusTwo+One","minusTwo+Two","minusTwo+Three","minusOne+One",
                           "minusOne+Two","minusOne+Three","One+Two","One+Three","Two+Three"))
FP2REres <- cbind(FP2REres,myLnL,myAIC)
colnames(FP2REres) <- c("Powers","LnL","AIC")
which.min(FP2REres$AIC) # 312.2668, for time^2

# Now for the closed-test procedure for function selection
# Note currently identifying best models manually
modFP2 <- glmer(Events ~ I(lnTime^2) + I(lnTime^3) + (1|MyId) + offset(log(AtRisk)), family=poisson, data=ltHaz)
modFP1 <- glmer(Events ~ I(lnTime^2) + (1|MyId) + offset(log(AtRisk)), family=poisson, data=ltHaz)
modLin <- glmer(Events ~ lnTime + (1|MyId) + offset(log(AtRisk)), family=poisson, data=ltHaz)
modNULL <- glmer(Events ~ 1 + (1|MyId) + offset(log(AtRisk)), family=poisson, data=ltHaz)  
# Overall association of the outcome with time (Sig result = include time)
anova(modNULL, modFP2, test="LRT") # p-value 1.712e-09
# Evidence for non-linearity (Sig result = non-linear model)
anova(modLin, modFP2, test="LRT") # p-value 2.959e-08
# Simpler or more complex non-linear model?  (Sig result = FP2, else FP1)
anova(modFP1, modFP2, test="LRT") # p-value 8.149e-07  
# Hence use FP2 model

dfGOF[MODi,1] <- modnames[[MODi]]
dfGOF[MODi,2] <- (extractAIC(modFP2)[2] - 2*extractAIC(modFP2)[1])*(-0.5)
dfGOF[MODi,3] <- extractAIC(modFP2)[1]

# Hazard estimates
dfHazEst[MODi,] <- predict(modFP2, newdata=Newtime, type="response") # Extrapolated
ltHaz[modnames[[MODi]]] <- predict(modFP2, newdata=ltHaz, type="response")         # Within-sample

#############################
#            RCS            # 
#############################
MODi <- MODi + 1
# First need knot locations for up to 5 internal knots.
# Basing these on equally-spaced percentiles of the observed (uncensored) death times.
bc2 <- subset(bc, censrec==1)
myLnL <- array(dim=5)
myAIC <- array(dim=5)
for (i in 1:5){
  glmTemp <- gam(Events ~ s(lnTime, bs="cr", k=i+2, fx=TRUE) + offset(log(AtRisk)), knots=list(lnTime=quantile(log(bc2$recyrs), seq(from=0, to=1, by=1/(1+i))), length=i+2), family=poisson, data=ltHaz)
  myLnL[i] <- (extractAIC(glmTemp)[2] - 2*extractAIC(glmTemp)[1])*(-0.5)
  myAIC[i] <- extractAIC(glmTemp)[2]
}
RCSres <- data.frame(c("One","Two","Three","Four","Five"))
RCSres <- cbind(RCSres,myLnL,myAIC)
colnames(RCSres) <- c("Int.Knots","LnL","AIC")
which.min(RCSres$AIC) # 309.0970, for 2 internal knots
i <- which.min(RCSres$AIC)
glmTemp <- gam(Events ~ s(lnTime, bs="cr", k=i+2, fx=TRUE) + offset(log(AtRisk)), knots=list(lnTime=quantile(log(bc2$recyrs), seq(from=0, to=1, by=1/(1+i))), length=i+2), family=poisson, data=ltHaz)

dfGOF[MODi,1] <- modnames[[MODi]]
dfGOF[MODi,2] <- (extractAIC(glmTemp)[2] - 2*extractAIC(glmTemp)[1])*(-0.5)
dfGOF[MODi,3] <- extractAIC(glmTemp)[1]

# Hazard estimates
dfHazEst[MODi,] <- predict(glmTemp, newdata=Newtime, type="response")
ltHaz[modnames[[MODi]]] <- predict(glmTemp, newdata=ltHaz, type="response")

#############################
#            GAM            # 
#############################
MODi <- MODi + 1
glmTemp <- gam(Events ~ s(lnTime, bs="cr", k=11, fx=FALSE) + offset(log(AtRisk)), knots=list(lnTime=quantile(log(bc2$recyrs), seq(from=0, to=1, by=1/10)), length=11), family=poisson, data=ltHaz)
dfGOF[MODi,1] <- modnames[[MODi]]
dfGOF[MODi,2] <- (extractAIC(glmTemp)[2] - 2*extractAIC(glmTemp)[1])*(-0.5)
dfGOF[MODi,3] <- extractAIC(glmTemp)[1]
dfHazEst[MODi,] <- predict(glmTemp, newdata=Newtime, type="response")
ltHaz$GAM <- predict(glmTemp, newdata=ltHaz, type="response")

# Now base knots on minimising AIC
MODi <- MODi + 1
myLnL <- array(dim=5)
myAIC <- array(dim=5)
for (i in 1:5){
  glmTemp <- gam(Events ~ s(lnTime, bs="cr", k=i+2, fx=FALSE) + offset(log(AtRisk)), knots=list(lnTime=quantile(log(bc2$recyrs), seq(from=0, to=1, by=1/(1+i))), length=i+2), family=poisson, data=ltHaz)
  myLnL[i] <- (extractAIC(glmTemp)[2] - 2*extractAIC(glmTemp)[1])*(-0.5)
  myAIC[i] <- extractAIC(glmTemp)[2]
}
GAMres <- data.frame(c("One","Two","Three","Four","Five"))
GAMres <- cbind(GAMres,myLnL,myAIC)
colnames(GAMres) <- c("Int.Knots","LnL","AIC")
which.min(GAMres$AIC) # 308.9374, for 2 internal knots
i <- which.min(GAMres$AIC)
glmTemp <- gam(Events ~ s(lnTime, bs="cr", k=i+2, fx=FALSE) + offset(log(AtRisk)), knots=list(lnTime=quantile(log(bc2$recyrs), seq(from=0, to=1, by=1/(1+i))), length=i+2), family=poisson, data=ltHaz)

dfGOF[MODi,1] <- modnames[[MODi]]
dfGOF[MODi,2] <- (extractAIC(glmTemp)[2] - 2*extractAIC(glmTemp)[1])*(-0.5)
dfGOF[MODi,3] <- extractAIC(glmTemp)[1]

# Hazard estimates
dfHazEst[MODi,] <- predict(glmTemp, newdata=Newtime, type="response")
ltHaz[modnames[[MODi]]] <- predict(glmTemp, newdata=ltHaz, type="response")

########################################
#            DGLM; log-time            # 
########################################
# Need observations to be equally-spaced in log-time
logTime <- data.frame(matrix(nrow=dim(ltHaz)[1], ncol=4))
colnames(logTime) <- c("Time","Events","AtRisk","Hazard")
# First get equi-spaced in log-time
MyMin <- log(min(ltHaz$Time))
MyMax <- log(max(ltHaz$Time))
MyNum <- follow_up # Number of points we want
logTime$Time <- MyMin+(MyMax-MyMin)/MyNum*(index(logTime)-1)
# Now exponentiate
logTime$Time <- exp(logTime$Time)
logTime$Events <- round(approx(ltHaz$Time,ltHaz$Events, xout=logTime$Time)$y, digits=0)
logTime$AtRisk <- approx(ltHaz$Time,ltHaz$AtRisk, xout=logTime$Time)$y
logTime$Hazard <- (logTime$Events / logTime$AtRisk)

# Now for models. Considering 3:
# modLvl = local level, no trend.
# modTrnd = local level and local trend
# modDrift = local level and global trend

# Define model structures
strcLvl <- SSModel(logTime$Events ~ -1 + 
                        SSMtrend(degree = 1, Q = list(matrix(NA))),
                        distribution="poisson", u=logTime$AtRisk)
strcTrnd <- SSModel(logTime$Events ~ -1 + 
                        SSMtrend(degree = 2, Q = list(matrix(NA), matrix(NA))),
                        distribution="poisson", u=logTime$AtRisk)
strcDrft <- SSModel(logTime$Events ~ -1 + 
                        SSMtrend(degree = 2, Q = list(matrix(NA), matrix(0))),
                        distribution="poisson", u=logTime$AtRisk)
# Now fit and get estimates (N.B. for replication using nsim = 0, that is Gaussian approximation only)
modLvl <- fitSSM(strcLvl, c(0.01), method = "BFGS")$model
  estLvl <- KFS(modLvl, nsim = 0)
modTrnd <- fitSSM(strcTrnd, c(0.01,0.01), method = "BFGS")$model
  estTrnd <- KFS(modTrnd, nsim = 0)
modDrft <- fitSSM(strcDrft, c(0.01,0.01), method = "BFGS")$model
  estDrft <- KFS(modDrft, nsim = 0) 
# Get extrapolations (note will be in equally spaced log-time increments)
predLvl <- data.frame(predict(object=modLvl,
                  newdata = SSModel(ts(matrix(NA, 50*12-follow_up, 1), start = 1) ~ -1 +
                  SSMtrend(degree = 1, Q = list(matrix(modLvl$Q[1]))),
                    distribution="poisson", u=1),
                  type = "response", interval = "confidence", nsim = 0))
predTrnd <- data.frame(predict(object=modTrnd,
                  newdata = SSModel(ts(matrix(NA, 50*12-follow_up, 1), start = 1) ~ -1 +
                  SSMtrend(degree = 2, Q = list(matrix(modTrnd$Q[1]), matrix(modTrnd$Q[4]))),
                    distribution="poisson", u=1),
                  type = "response", interval = "confidence", nsim = 0))
predDrft <- data.frame(predict(object=modDrft,
                  newdata = SSModel(ts(matrix(NA, 50*12-follow_up, 1), start = 1) ~ -1 +
                  SSMtrend(degree = 2, Q = list(matrix(modDrft$Q[1]), matrix(modDrft$Q[4]))),
                    distribution="poisson", u=1),
                  type = "response", interval = "confidence", nsim = 0))

# Generate hazard for observed period - again in log-time
estDLM <- data.frame(Level = estLvl$muhat/logTime$AtRisk, Trend = estTrnd$muhat/logTime$AtRisk,
                     Drift = estDrft$muhat/logTime$AtRisk, logTime = log(logTime$Time), Time = logTime$Time)

# Find the log-times used for extrapolations
# First get the 'step size' for predictions
step <- estDLM$logTime[2] - estDLM$logTime[1]
# Collate predictions
pred <- data.frame(Level = predLvl$fit, Trend = predTrnd$fit, Drift = predDrft$fit)
# Include time period & change to usual scale
pred$logTime <- estDLM$logTime[dim(estDLM)[1]] + index(pred)*step
pred$Time <- exp(pred$logTime)
# Keep observations for times < 50
pred2 <- subset(pred, Time < 50)
# Append observed and predicted times
dfDGLM <- rbind(estDLM, pred2)
# Note for above estimating hazard seperately, as time is handled differently in predict function

MODi <- MODi + 1
  ltHaz$Level <- ltHaz$AtRisk * approx(x=dfDGLM$Time, y=dfDGLM$Level, xout=ltHaz$Time)$y
  dfGOF[MODi,1] <- "Level"
  dfGOF[MODi,2] <- sum(ltHaz$Events*log(ltHaz$Level/ltHaz$AtRisk) - ltHaz$Level) + llCons
  dfGOF[MODi,3] <- 3
MODi <- MODi + 1
  ltHaz$Trend <- ltHaz$AtRisk * approx(x=dfDGLM$Time, y=dfDGLM$Trend, xout=ltHaz$Time)$y
  dfGOF[MODi,1] <- "Trend"
  dfGOF[MODi,2] <- sum(ltHaz$Events*log(ltHaz$Trend/ltHaz$AtRisk) - ltHaz$Trend) + llCons
  dfGOF[MODi,3] <- 5
MODi <- MODi + 1
  ltHaz$Drift <- ltHaz$AtRisk * approx(x=dfDGLM$Time, y=dfDGLM$Drift, xout=ltHaz$Time)$y
  dfGOF[MODi,1] <- "Drift"
  dfGOF[MODi,2] <- sum(ltHaz$Events*log(ltHaz$Drift/ltHaz$AtRisk) - ltHaz$Drift) + llCons
  dfGOF[MODi,3] <- 4

##########################################
#             Standard dists             # 
##########################################
# Fit model to IPD, then get predictions for ltHaz and Newtime
myLnL <- array(dim=8)
myAIC <- array(dim=8)
MyDists <- list("exp","weibull","gamma","lnorm","gompertz","llogis","gengamma","genf")
for (i in 1:8){
  glmTemp <- flexsurvreg(Surv(recyrs, censrec) ~ 1, data = bc, dist = MyDists[[i]])
  myLnL[i] <- glmTemp$loglik
  myAIC[i] <- glmTemp$AIC
}
SRVres <- data.frame(unlist(MyDists))
SRVres <- cbind(SRVres,myLnL,myAIC)
colnames(SRVres) <- c("Powers","LnL","AIC")
SRVres <- arrange(SRVres, AIC)
# Best 3 are: GenGamma (1706.019), GenF (1707.766), LogNorm (1713.631)
# Manually extract info for these below (via choice of i)

MODi <- MODi + 1
  i <- 7
  glmTemp <- flexsurvreg(Surv(recyrs, censrec) ~ 1, data = bc, dist = MyDists[[i]])
  dfHazEst[MODi,] <- summary(glmTemp, t=exp(Newtime$lnTime), type="hazard")[[1]]$est/12
  ltHaz[[MyDists[[i]]]] <- summary(glmTemp, t=ltHaz$Time, type="hazard")[[1]]$est/12
  dfGOF[MODi,1] <- MyDists[[i]]
  dfGOF[MODi,2] <- sum(ltHaz$Events*log(ltHaz[[MyDists[[i]]]]) - ltHaz[[MyDists[[i]]]]*ltHaz$AtRisk) + llCons
  dfGOF[MODi,3] <- glmTemp$npars 
MODi <- MODi + 1
  i <- 8
  glmTemp <- flexsurvreg(Surv(recyrs, censrec) ~ 1, data = bc, dist = MyDists[[i]])
  dfHazEst[MODi,] <- summary(glmTemp, t=exp(Newtime$lnTime), type="hazard")[[1]]$est/12
  ltHaz[[MyDists[[i]]]] <- summary(glmTemp, t=ltHaz$Time, type="hazard")[[1]]$est/12
  dfGOF[MODi,1] <- MyDists[[i]]
  dfGOF[MODi,2] <- sum(ltHaz$Events*log(ltHaz[[MyDists[[i]]]]) - ltHaz[[MyDists[[i]]]]*ltHaz$AtRisk) + llCons
  dfGOF[MODi,3] <- glmTemp$npars 
MODi <- MODi + 1
  i <- 4
  glmTemp <- flexsurvreg(Surv(recyrs, censrec) ~ 1, data = bc, dist = MyDists[[i]])
  dfHazEst[MODi,] <- summary(glmTemp, t=exp(Newtime$lnTime), type="hazard")[[1]]$est/12
  ltHaz[[MyDists[[i]]]] <- summary(glmTemp, t=ltHaz$Time, type="hazard")[[1]]$est/12
  dfGOF[MODi,1] <- MyDists[[i]]
  dfGOF[MODi,2] <- sum(ltHaz$Events*log(ltHaz[[MyDists[[i]]]]) - ltHaz[[MyDists[[i]]]]*ltHaz$AtRisk) + llCons
  dfGOF[MODi,3] <- glmTemp$npars   

# Now do RP models (for info, not displaying results)
MyAIC <- array(dim=c(6,3))
MyBIC <- array(dim=c(6,3))
MyScale <- list("hazard","odds","normal")
for (i in 1:3){
  for (j in 0:5){
    MyTemp <- flexsurvspline(Surv(recyrs, censrec) ~ 1, data = bc, k = j, scale = MyScale[[i]])
    MyAIC[[(i-1)*6+1+j]] <- (-2*MyTemp$loglik+2*MyTemp$npars)
    MyBIC[[(i-1)*6+1+j]] <- (-2*MyTemp$loglik+log(MyTemp$N)*MyTemp$npars)
  }
}
MyAICResults <- as.data.frame(cbind(seq(1:6)-1,MyAIC))
colnames(MyAICResults) <- c("Int.Knots","Hazard","Odds","Normal")
write.csv(MyAICResults, "U://RPaic.csv")
# Best model always has 3 internal knots. Hazard slighly best.

MODi <- MODi + 1
glmTemp <- flexsurvspline(Surv(recyrs, censrec) ~ 1, data = bc, k = 3, scale = "hazard")
dfHazEst[MODi,] <- summary(glmTemp, t=exp(Newtime$lnTime), type="hazard")[[1]]$est/12
ltHaz[[MyDists[[i]]]] <- summary(glmTemp, t=ltHaz$Time, type="hazard")[[1]]$est/12
dfGOF[MODi,1] <- "RP"
dfGOF[MODi,2] <- sum(ltHaz$Events*log(ltHaz[[MyDists[[i]]]]) - ltHaz[[MyDists[[i]]]]*ltHaz$AtRisk) + llCons
dfGOF[MODi,3] <- glmTemp$npars  

#######################################
#             AIC & export            # 
#######################################
dfGOF$AIC <- -2*dfGOF$LnL + 2*dfGOF$Params
write.csv(dfGOF, "U://dfGOF_bc.csv")

####################################
#            Figs 1 and 2          # 
####################################

dfFig <- t(dfHazEst)
colnames(dfFig) <- dfGOF[,1]
dfFig <- cbind(data.frame(Newtime$lnTime), dfFig)
dfFig = dfFig %>% mutate(Time = exp(Newtime.lnTime)) %>% select(-Newtime.lnTime) %>%
  gather(key = "Model2", value = "Haz", -Time) %>% mutate(Model = factor(Model2))
dfFig$Model = fct_recode(dfFig$Model, "lognormal"="lnorm", "Generalised Gamma"="gengamma", "Generalised F"="genf",
                         "FP+RE"="FPre")
dfDGLM = dfDGLM %>% select(-logTime) %>% gather(key = "Model", value = "Haz", -Time)

# FP models
fig1a <- ggplot(data=filter(dfFig, Model %in% c("FP", "FP+RE")), aes(x=Time, y=Haz)) +
  geom_point(data=ltHaz, aes(x=Time, y=hazLT, size=AtRisk), shape = 1) + geom_line(aes(color=Model)) + 
  geom_line(data=filter(dfFig, Model %in% c("lognormal")), aes(x=Time, y=Haz), color="Black") + 
  labs(x="", y="Hazard") + theme(axis.text.x = element_blank()) + guides(size="none") +
  theme(legend.position = "bottom") + coord_cartesian(ylim=c(0,0.045), xlim=c(0,7)) 

# RCS models
fig1b <- ggplot(data=filter(dfFig, Model %in% c("RCS", "GAM1", "GAM2")), aes(x=Time, y=Haz)) +
  geom_point(data=ltHaz, aes(x=Time, y=hazLT, size=AtRisk), shape = 1) + geom_line(aes(color=Model)) + 
  geom_line(data=filter(dfFig, Model %in% c("lognormal")), aes(x=Time, y=Haz), color="Black") + 
  labs(x="", y="") + theme(axis.text.x = element_blank(), axis.text.y = element_blank()) + guides(size="none") +
  theme(legend.position = "bottom") + coord_cartesian(ylim=c(0,0.045), xlim=c(0,7)) 

# DGLM models - note data are in a different dataframe
fig1c <- ggplot(data=dfDGLM, aes(x=Time, y=Haz)) + geom_point(data=ltHaz, aes(x=Time, y=hazLT, size=AtRisk), shape = 1) +
  geom_line(aes(color=Model)) + geom_line(data=filter(dfFig, Model %in% c("lognormal")), aes(x=Time, y=Haz), color="Black") + 
  labs(x="Time", y="Hazard") + guides(size="none") + theme(legend.position = "bottom") + coord_cartesian(ylim=c(0,0.045), xlim=c(0,7))

# Standard models: ("lnorm","genf", "gengamma")
fig1d <- ggplot(data=filter(dfFig, Model %in% c("Generalised Gamma", "Generalised F")), aes(x=Time, y=Haz)) +
  geom_point(data=ltHaz, aes(x=Time, y=hazLT, size=AtRisk), shape = 1) + geom_line(aes(color=Model)) + 
  geom_line(data=filter(dfFig, Model %in% c("lognormal")), aes(x=Time, y=Haz), color="Black") + 
  labs(x="", y="") + theme(axis.text.y = element_blank()) + guides(size="none") +
  theme(legend.position = "bottom") + coord_cartesian(ylim=c(0,0.045), xlim=c(0,7)) 

pdf("U://Fig1_bc.pdf", width=15, height=10)
grid.arrange(fig1a, fig1b, fig1c, fig1d, ncol=2, widths=c(15, 15))
dev.off()

fig2a <- fig1a + coord_cartesian(xlim=c(0,15), ylim=c(0,0.15))
fig2b <- fig1b + coord_cartesian(xlim=c(0,15), ylim=c(0,0.15))
fig2c <- fig1c + coord_cartesian(xlim=c(0,15), ylim=c(0,0.15))
fig2d <- fig1d + coord_cartesian(xlim=c(0,15), ylim=c(0,0.15))
pdf("U://Fig2_bc.pdf", width=15, height=10)
grid.arrange(fig2a, fig2b, fig2c, fig2d, ncol=2, widths=c(15, 15))
dev.off()

# Get estimates of lifetime mean survival

fun_LE = function(haz, time){ # Function to estimate LE
  df = tibble(x = time, y = haz) %>%
    mutate(tau = x - lag(x, default=0),
           cum_y = cumsum(y * tau),
           surv =  exp(-cum_y),
           AUC = surv * tau)
  LE = sum(df$AUC)
  return(LE)
}

LE_DGLM = dfDGLM %>% group_by(Model) %>% summarise(LE = fun_LE(Haz, Time))
LE_Mod = dfFig %>% group_by(Model) %>% summarise(LE = fun_LE(Haz, Time)) %>% bind_rows(LE_DGLM)
write.csv(LE_Mod, "U://LE_Mod.csv")


# Median survival occurs at about 3 years (survival is 49%) so fit models to first 3 years and estimate goodness of fit for last 3.

bc_in = bc %>% mutate(censrec = case_when(bc$recyrs > 3 ~ integer(1), TRUE ~ bc$censrec),
                      recyrs = case_when(bc$recyrs > 3 ~ 3, TRUE ~ bc$recyrs),
                      rectime = recyrs * 365)
bc_out = bc %>% filter(recyrs > 3)

# Subsequent analysis proceeds as for the main dataset.
